# Supplementary material for: Effect of 3′,4′-Dihydroxyflavonol Eye Drops in a Rat Model of Dispase-Induced Proliferative Vitreoretinopathy
Source: Antioxidants (Basel). 2025 Nov 27;14(12):1414. doi: 10.3390/antiox14121414 (PMC12729685; doi:10.3390/antiox14121414)
Supplement: Supplementary file 1 [file antioxidants-14-01414-s001.zip]

Archive with 1 entries (1 files):
- antioxidants-3913871-supplementary.pdf
